# Supplementary material for: Network Proximity-Based Drug Repurposing Strategy for Early and Late Stages of Primary Biliary Cholangitis
Source: Biomedicines. 2022 Jul 13;10(7):1694. doi: 10.3390/biomedicines10071694 (PMC9312896; doi:10.3390/biomedicines10071694)
Supplement: Supplementary file 1 [file biomedicines-10-01694-s001.zip]

Archive with 98 entries (83 files):
- biomedicines-1718019-supplementary.pdf
- Supplementary files S1 to S7/
- Supplementary files S1 to S7/.DS_Store
- Supplementary files S1 to S7/Supplementary File S1.pdf
- Supplementary files S1 to S7/Supplementary File S2_l-threonine_/
- Supplementary files S1 to S7/Supplementary File S2_l-threonine_/enriched_geneset_ap_clusters_wg_result1653302526.txt
- Supplementary files S1 to S7/Supplementary File S2_l-threonine_/enriched_geneset_wsc_topsets_wg_result1653302526.txt
- Supplementary files S1 to S7/Supplementary File S2_l-threonine_/enrichment_results_wg_result1653302526.txt
- Supplementary files S1 to S7/Supplementary File S2_l-threonine_/goslim_summary_wg_result1653302526.png
- Supplementary files S1 to S7/Supplementary File S2_l-threonine_/goslim_summary_wg_result1653302526_bp.txt
- Supplementary files S1 to S7/Supplementary File S2_l-threonine_/goslim_summary_wg_result1653302526_cc.txt
- Supplementary files S1 to S7/Supplementary File S2_l-threonine_/goslim_summary_wg_result1653302526_mf.txt
- Supplementary files S1 to S7/Supplementary File S2_l-threonine_/interestingID_mappingTable_wg_result1653302526.txt
- Supplementary files S1 to S7/Supplementary File S2_l-threonine_/interestingID_unmappedList_wg_result1653302526.txt
- Supplementary files S1 to S7/Supplementary File S2_l-threonine_/Report_wg_result1653302526.html
- Supplementary files S1 to S7/Supplementary File S3_l-serine/
- Supplementary files S1 to S7/Supplementary File S3_l-serine/enriched_geneset_ap_clusters_wg_result1653302713.txt
- Supplementary files S1 to S7/Supplementary File S3_l-serine/enriched_geneset_wsc_topsets_wg_result1653302713.txt
- Supplementary files S1 to S7/Supplementary File S3_l-serine/enrichment_results_wg_result1653302713.txt
- Supplementary files S1 to S7/Supplementary File S3_l-serine/goslim_summary_wg_result1653302713.png
- Supplementary files S1 to S7/Supplementary File S3_l-serine/goslim_summary_wg_result1653302713_bp.txt
- Supplementary files S1 to S7/Supplementary File S3_l-serine/goslim_summary_wg_result1653302713_cc.txt
- Supplementary files S1 to S7/Supplementary File S3_l-serine/goslim_summary_wg_result1653302713_mf.txt
- Supplementary files S1 to S7/Supplementary File S3_l-serine/interestingID_mappingTable_wg_result1653302713.txt
- Supplementary files S1 to S7/Supplementary File S3_l-serine/interestingID_unmappedList_wg_result1653302713.txt
- Supplementary files S1 to S7/Supplementary File S3_l-serine/Report_wg_result1653302713.html
- Supplementary files S1 to S7/Supplementary File S5_PA452621/
- Supplementary files S1 to S7/Supplementary File S5_PA452621/goslim_summary_wg_result1653310428.png
- Supplementary files S1 to S7/Supplementary File S5_PA452621/Report_wg_result1653310428.html
- Supplementary files S1 to S7/Supplementary File S6_PA164712966/
- Supplementary files S1 to S7/Supplementary File S6_PA164712966/goslim_summary_wg_result1653310882.png
- Supplementary files S1 to S7/Supplementary File S6_PA164712966/Report_wg_result1653310882.html
- Supplementary files S1 to S7/Supplementary File S7_PA164712732/
- Supplementary files S1 to S7/Supplementary File S7_PA164712732/goslim_summary_wg_result1653313265.png
- Supplementary files S1 to S7/Supplementary File S7_PA164712732/Report_wg_result1653313265.html
- Supplementary files S1 to S7/Supplementary File_S4_l-lysine/
- Supplementary files S1 to S7/Supplementary File_S4_l-lysine/enriched_geneset_ap_clusters_wg_result1653302621.txt
- Supplementary files S1 to S7/Supplementary File_S4_l-lysine/enriched_geneset_wsc_topsets_wg_result1653302621.txt
- Supplementary files S1 to S7/Supplementary File_S4_l-lysine/enrichment_results_wg_result1653302621.txt
- Supplementary files S1 to S7/Supplementary File_S4_l-lysine/goslim_summary_wg_result1653302621.png
- Supplementary files S1 to S7/Supplementary File_S4_l-lysine/goslim_summary_wg_result1653302621_bp.txt
- Supplementary files S1 to S7/Supplementary File_S4_l-lysine/goslim_summary_wg_result1653302621_cc.txt
- Supplementary files S1 to S7/Supplementary File_S4_l-lysine/goslim_summary_wg_result1653302621_mf.txt
- Supplementary files S1 to S7/Supplementary File_S4_l-lysine/interestingID_mappingTable_wg_result1653302621.txt
- Supplementary files S1 to S7/Supplementary File_S4_l-lysine/interestingID_unmappedList_wg_result1653302621.txt
- Supplementary files S1 to S7/Supplementary File_S4_l-lysine/Report_wg_result1653302621.html
- __MACOSX/
- __MACOSX/Supplementary files 1 to 7/
- __MACOSX/Supplementary files 1 to 7/._.DS_Store
- __MACOSX/Supplementary files 1 to 7/._Supplementary File 1.pdf
- __MACOSX/Supplementary files 1 to 7/._Supplementary File 2_l-threonine_
- __MACOSX/Supplementary files 1 to 7/._Supplementary File 3_l-serine
- __MACOSX/Supplementary files 1 to 7/._Supplementary File 5_PA452621
- __MACOSX/Supplementary files 1 to 7/._Supplementary File 6_PA164712966
- __MACOSX/Supplementary files 1 to 7/._Supplementary File 7_PA164712732
- __MACOSX/Supplementary files 1 to 7/._Supplementary File_4_l-lysine
- __MACOSX/Supplementary files 1 to 7/Supplementary File 2_l-threonine_/
- __MACOSX/Supplementary files 1 to 7/Supplementary File 2_l-threonine_/._enriched_geneset_ap_clusters_wg_result1653302526.txt
- __MACOSX/Supplementary files 1 to 7/Supplementary File 2_l-threonine_/._enriched_geneset_wsc_topsets_wg_result1653302526.txt
- __MACOSX/Supplementary files 1 to 7/Supplementary File 2_l-threonine_/._enrichment_results_wg_result1653302526.txt
- __MACOSX/Supplementary files 1 to 7/Supplementary File 2_l-threonine_/._goslim_summary_wg_result1653302526.png
- __MACOSX/Supplementary files 1 to 7/Supplementary File 2_l-threonine_/._goslim_summary_wg_result1653302526_bp.txt
- __MACOSX/Supplementary files 1 to 7/Supplementary File 2_l-threonine_/._goslim_summary_wg_result1653302526_cc.txt
- __MACOSX/Supplementary files 1 to 7/Supplementary File 2_l-threonine_/._goslim_summary_wg_result1653302526_mf.txt
- __MACOSX/Supplementary files 1 to 7/Supplementary File 2_l-threonine_/._interestingID_mappingTable_wg_result1653302526.txt
- __MACOSX/Supplementary files 1 to 7/Supplementary File 2_l-threonine_/._interestingID_unmappedList_wg_result1653302526.txt
- __MACOSX/Supplementary files 1 to 7/Supplementary File 2_l-threonine_/._Report_wg_result1653302526.html
- __MACOSX/Supplementary files 1 to 7/Supplementary File 3_l-serine/
- __MACOSX/Supplementary files 1 to 7/Supplementary File 3_l-serine/._enriched_geneset_ap_clusters_wg_result1653302713.txt
- __MACOSX/Supplementary files 1 to 7/Supplementary File 3_l-serine/._enriched_geneset_wsc_topsets_wg_result1653302713.txt
- __MACOSX/Supplementary files 1 to 7/Supplementary File 3_l-serine/._enrichment_results_wg_result1653302713.txt
- __MACOSX/Supplementary files 1 to 7/Supplementary File 3_l-serine/._goslim_summary_wg_result1653302713.png
- __MACOSX/Supplementary files 1 to 7/Supplementary File 3_l-serine/._goslim_summary_wg_result1653302713_bp.txt
- __MACOSX/Supplementary files 1 to 7/Supplementary File 3_l-serine/._goslim_summary_wg_result1653302713_cc.txt
- __MACOSX/Supplementary files 1 to 7/Supplementary File 3_l-serine/._goslim_summary_wg_result1653302713_mf.txt
- __MACOSX/Supplementary files 1 to 7/Supplementary File 3_l-serine/._interestingID_mappingTable_wg_result1653302713.txt
- __MACOSX/Supplementary files 1 to 7/Supplementary File 3_l-serine/._interestingID_unmappedList_wg_result1653302713.txt
- __MACOSX/Supplementary files 1 to 7/Supplementary File 3_l-serine/._Report_wg_result1653302713.html
- __MACOSX/Supplementary files 1 to 7/Supplementary File 5_PA452621/
- __MACOSX/Supplementary files 1 to 7/Supplementary File 5_PA452621/._goslim_summary_wg_result1653310428.png
- __MACOSX/Supplementary files 1 to 7/Supplementary File 5_PA452621/._Report_wg_result1653310428.html
- __MACOSX/Supplementary files 1 to 7/Supplementary File 6_PA164712966/
- __MACOSX/Supplementary files 1 to 7/Supplementary File 6_PA164712966/._goslim_summary_wg_result1653310882.png
- __MACOSX/Supplementary files 1 to 7/Supplementary File 6_PA164712966/._Report_wg_result1653310882.html
- __MACOSX/Supplementary files 1 to 7/Supplementary File 7_PA164712732/
- __MACOSX/Supplementary files 1 to 7/Supplementary File 7_PA164712732/._goslim_summary_wg_result1653313265.png
- __MACOSX/Supplementary files 1 to 7/Supplementary File 7_PA164712732/._Report_wg_result1653313265.html
- __MACOSX/Supplementary files 1 to 7/Supplementary File_4_l-lysine/
- __MACOSX/Supplementary files 1 to 7/Supplementary File_4_l-lysine/._enriched_geneset_ap_clusters_wg_result1653302621.txt
- __MACOSX/Supplementary files 1 to 7/Supplementary File_4_l-lysine/._enriched_geneset_wsc_topsets_wg_result1653302621.txt
- __MACOSX/Supplementary files 1 to 7/Supplementary File_4_l-lysine/._enrichment_results_wg_result1653302621.txt
- __MACOSX/Supplementary files 1 to 7/Supplementary File_4_l-lysine/._goslim_summary_wg_result1653302621.png
- __MACOSX/Supplementary files 1 to 7/Supplementary File_4_l-lysine/._goslim_summary_wg_result1653302621_bp.txt
- __MACOSX/Supplementary files 1 to 7/Supplementary File_4_l-lysine/._goslim_summary_wg_result1653302621_cc.txt
- __MACOSX/Supplementary files 1 to 7/Supplementary File_4_l-lysine/._goslim_summary_wg_result1653302621_mf.txt
- __MACOSX/Supplementary files 1 to 7/Supplementary File_4_l-lysine/._interestingID_mappingTable_wg_result1653302621.txt
- __MACOSX/Supplementary files 1 to 7/Supplementary File_4_l-lysine/._interestingID_unmappedList_wg_result1653302621.txt
- __MACOSX/Supplementary files 1 to 7/Supplementary File_4_l-lysine/._Report_wg_result1653302621.html
