# Supplementary material for: Network Proximity-Based Drug Repurposing Strategy for Early and Late Stages of Primary Biliary Cholangitis
Source: Biomedicines. 2022 Jul 13;10(7):1694. doi: 10.3390/biomedicines10071694 (PMC9312896; doi:10.3390/biomedicines10071694)
Supplement: Supplementary file 1 [file biomedicines-10-01694-s001.zip › Supplementary files S1 to S7/Supplementary File S2_l-threonine_/enriched_geneset_ap_clusters_wg_result1653302526.txt]

WP2261	hsa05161	hsa05215	hsa05203	WP313
hsa05213	WP4155	hsa04218	WP710	hsa05210	hsa05224	hsa05200
WP179	hsa04110	P00049
WP673	WP3303	WP2037	hsa04919	hsa04012	WP366	WP61
hsa04510	WP4659	WP306	hsa01521	P06959
hsa05222	P04398	WP4658
