# Supplementary material for: Network Proximity-Based Drug Repurposing Strategy for Early and Late Stages of Primary Biliary Cholangitis
Source: Biomedicines. 2022 Jul 13;10(7):1694. doi: 10.3390/biomedicines10071694 (PMC9312896; doi:10.3390/biomedicines10071694)
Supplement: Supplementary file 1 [file biomedicines-10-01694-s001.zip › Supplementary files S1 to S7/Supplementary File S2_l-threonine_/enriched_geneset_wsc_topsets_wg_result1653302526.txt]

# Coverage: 1
hsa05161
WP179
hsa04510
P00049
WP3303
WP2261
P06959
