# Supplementary material for: Network Proximity-Based Drug Repurposing Strategy for Early and Late Stages of Primary Biliary Cholangitis
Source: Biomedicines. 2022 Jul 13;10(7):1694. doi: 10.3390/biomedicines10071694 (PMC9312896; doi:10.3390/biomedicines10071694)
Supplement: Supplementary file 1 [file biomedicines-10-01694-s001.zip › Supplementary files S1 to S7/Supplementary File S2_l-threonine_/enrichment_results_wg_result1653302526.txt]

geneSet	description	link	size	overlap	expect	enrichmentRatio	pValue	FDR	overlapId	database	userId
WP2261	Signaling Pathways in Glioblastoma	http://www.wikipathways.org/wpi/PathwayWidget.php?id=WP2261&label[]=TP53&label[]=GRB2&label[]=MAPK1&label[]=EP300&label[]=CDK2&label[]=HRAS&label[]=PIK3CA&label[]=PIK3R1&label[]=PTEN&label[]=PRKCI&label[]=SRC&colors=steelblue	83	11	0.31426863292148266	35.00190234622701	6.217248937900877e-15	6.03073146976385e-12	5584;2033;1017;5594;6714;3265;2885;5295;7157;5290;5728	pathway_Wikipathway	TP53;GRB2;MAPK1;EP300;CDK2;HRAS;PIK3CA;PIK3R1;PTEN;PRKCI;SRC
WP3303	RAC1/PAK1/p38/MMP2 Pathway	http://www.wikipathways.org/wpi/PathwayWidget.php?id=WP3303&label[]=MYC&label[]=TP53&label[]=GRB2&label[]=MAPK1&label[]=HRAS&label[]=YAP1&label[]=TNIP2&label[]=PIK3CA&label[]=PIK3R1&label[]=SRC&colors=steelblue	69	10	0.26125946592267835	38.27612509534706	4.8627768478581856e-14	2.35844677121122e-11	4609;10413;5594;6714;3265;79155;2885;5295;7157;5290	pathway_Wikipathway	MYC;TP53;GRB2;MAPK1;HRAS;YAP1;TNIP2;PIK3CA;PIK3R1;SRC
hsa05161	Hepatitis B	http://www.kegg.jp/kegg-bin/show_pathway?hsa05161+1017+10971+2033+2885+3265+4609+5290+5295+5594+5728+6714+7157	144	12	0.5452371462734157	22.00877192982456	9.425793479067579e-14	3.047673224898517e-11	1017;10971;2033;2885;3265;4609;5290;5295;5594;5728;6714;7157	pathway_KEGG	MYC;TP53;GRB2;MAPK1;EP300;CDK2;HRAS;PIK3CA;PIK3R1;PTEN;SRC;YWHAQ
hsa05213	Endometrial cancer	http://www.kegg.jp/kegg-bin/show_pathway?hsa05213+2885+2932+3265+4609+5290+5295+5594+5728+7157	58	9	0.21960940613790356	40.98185117967332	5.385691892456634e-13	1.3060302839207338e-10	2885;2932;3265;4609;5290;5295;5594;5728;7157	pathway_KEGG	GSK3B;MYC;TP53;GRB2;MAPK1;HRAS;PIK3CA;PIK3R1;PTEN
WP4155	Endometrial cancer	http://www.wikipathways.org/wpi/PathwayWidget.php?id=WP4155&label[]=GSK3B&label[]=MYC&label[]=TP53&label[]=GRB2&label[]=MAPK1&label[]=HRAS&label[]=PIK3CA&label[]=PIK3R1&label[]=PTEN&colors=steelblue	63	9	0.23854125149461938	37.72932330827067	1.1814993428060916e-12	2.2921087250438177e-10	4609;5594;3265;2885;5295;7157;5290;5728;2932	pathway_Wikipathway	GSK3B;MYC;TP53;GRB2;MAPK1;HRAS;PIK3CA;PIK3R1;PTEN
hsa05215	Prostate cancer	http://www.kegg.jp/kegg-bin/show_pathway?hsa05215+1017+2033+2885+2932+3265+5290+5295+5594+5728+7157	97	10	0.367277799920287	27.227346717308734	1.6746604103445861e-12	2.707367663390414e-10	1017;2033;2885;2932;3265;5290;5295;5594;5728;7157	pathway_KEGG	GSK3B;TP53;GRB2;MAPK1;EP300;CDK2;HRAS;PIK3CA;PIK3R1;PTEN
WP4659	Gastrin Signaling Pathway	http://www.wikipathways.org/wpi/PathwayWidget.php?id=WP4659&label[]=GSK3B&label[]=MYC&label[]=GRB2&label[]=MAPK1&label[]=HRAS&label[]=BIRC3&label[]=PIK3CA&label[]=PIK3R1&label[]=BIRC2&label[]=SRC&colors=steelblue	114	10	0.4316460741331208	23.16712834718375	8.677059071260373e-12	1.2023924713032233e-9	4609;3265;5295;5290;5594;329;6714;330;2885;2932	pathway_Wikipathway	GSK3B;MYC;GRB2;MAPK1;HRAS;BIRC3;PIK3CA;PIK3R1;BIRC2;SRC
WP179	Cell Cycle	http://www.wikipathways.org/wpi/PathwayWidget.php?id=WP179&label[]=GSK3B&label[]=MYC&label[]=TP53&label[]=FZR1&label[]=EP300&label[]=CDK2&label[]=YWHAE&label[]=MCM2&label[]=CUL1&label[]=YWHAQ&colors=steelblue	122	10	0.4619370267038661	21.64797238999137	1.7215007197535215e-11	2.087319622701145e-9	2033;4171;4609;8454;1017;10971;7531;51343;7157;2932	pathway_Wikipathway	GSK3B;MYC;TP53;FZR1;EP300;CDK2;YWHAE;MCM2;CUL1;YWHAQ
hsa04110	Cell cycle	http://www.kegg.jp/kegg-bin/show_pathway?hsa04110+1017+10971+2033+2932+4171+4609+51343+7157+7531+8454	124	10	0.46950976484655244	21.29881154499151	2.027800150017356e-11	2.1855179394631503e-9	1017;10971;2033;2932;4171;4609;51343;7157;7531;8454	pathway_KEGG	GSK3B;MYC;TP53;FZR1;EP300;CDK2;YWHAE;MCM2;CUL1;YWHAQ
WP673	ErbB Signaling Pathway	http://www.wikipathways.org/wpi/PathwayWidget.php?id=WP673&label[]=GSK3B&label[]=MYC&label[]=TP53&label[]=GRB2&label[]=MAPK1&label[]=HRAS&label[]=PIK3CA&label[]=PIK3R1&label[]=SRC&colors=steelblue	91	9	0.344559585492228	26.1203007518797	3.6359804056473877e-11	3.526900993477966e-9	4609;5594;6714;3265;2885;5295;7157;5290;2932	pathway_Wikipathway	GSK3B;MYC;TP53;GRB2;MAPK1;HRAS;PIK3CA;PIK3R1;SRC
hsa04510	Focal adhesion	http://www.kegg.jp/kegg-bin/show_pathway?hsa04510+2885+2932+3265+329+330+5290+5295+5501+5594+5728+6714	199	11	0.7534874451972898	14.598783390637395	1.0654721549485657e-10	9.341851565818178e-9	2885;2932;3265;329;330;5290;5295;5501;5594;5728;6714	pathway_KEGG	GSK3B;GRB2;MAPK1;HRAS;PPP1CC;BIRC3;PIK3CA;PIK3R1;PTEN;BIRC2;SRC
hsa05203	Viral carcinogenesis	http://www.kegg.jp/kegg-bin/show_pathway?hsa05203+1017+10971+2033+2885+3265+5290+5295+5594+6714+7157+7531	201	11	0.7610601833399762	14.453521864362397	1.1867951066335536e-10	9.341851565818178e-9	1017;10971;2033;2885;3265;5290;5295;5594;6714;7157;7531	pathway_KEGG	TP53;GRB2;MAPK1;EP300;CDK2;HRAS;YWHAE;PIK3CA;PIK3R1;SRC;YWHAQ
WP306	Focal Adhesion	http://www.wikipathways.org/wpi/PathwayWidget.php?id=WP306&label[]=GSK3B&label[]=GRB2&label[]=MAPK1&label[]=HRAS&label[]=PPP1CC&label[]=BIRC3&label[]=PIK3CA&label[]=PIK3R1&label[]=PTEN&label[]=BIRC2&label[]=SRC&colors=steelblue	202	11	0.7648465524113193	14.381969775924961	1.2520007253158383e-10	9.341851565818178e-9	5295;5290;5728;5501;6714;2932;3265;5594;329;330;2885	pathway_Wikipathway	GSK3B;GRB2;MAPK1;HRAS;PPP1CC;BIRC3;PIK3CA;PIK3R1;PTEN;BIRC2;SRC
hsa04218	Cellular senescence	http://www.kegg.jp/kegg-bin/show_pathway?hsa04218+1017+23291+3265+4609+5290+5295+5501+5594+5728+7157	160	10	0.6058190514149063	16.50657894736842	2.5766344613487036e-10	1.7478903226747176e-8	1017;23291;3265;4609;5290;5295;5501;5594;5728;7157	pathway_KEGG	MYC;TP53;MAPK1;CDK2;HRAS;PPP1CC;PIK3CA;FBXW11;PIK3R1;PTEN
P04398	p53 pathway feedback loops 2	http://www.pantherdb.org/pathway/pathwayDiagram.jsp?catAccession=P04398	46	7	0.17417297728178557	40.18993135011441	2.9931301881447325e-10	1.7478903226747176e-8	4609;3265;7157;1017;5295;5290;5728	pathway_Panther	MYC;TP53;CDK2;HRAS;PIK3CA;PIK3R1;PTEN
WP2037	Prolactin Signaling Pathway	http://www.wikipathways.org/wpi/PathwayWidget.php?id=WP2037&label[]=GSK3B&label[]=MYC&label[]=GRB2&label[]=MAPK1&label[]=HRAS&label[]=PIK3CA&label[]=PIK3R1&label[]=SRC&colors=steelblue	76	8	0.2877640494220805	27.8005540166205	3.0216851243380916e-10	1.7478903226747176e-8	4609;5594;6714;3265;2885;5295;5290;2932	pathway_Wikipathway	GSK3B;MYC;GRB2;MAPK1;HRAS;PIK3CA;PIK3R1;SRC
WP710	DNA Damage Response (only ATM dependent)	http://www.wikipathways.org/wpi/PathwayWidget.php?id=WP710&label[]=GSK3B&label[]=MYC&label[]=TP53&label[]=GRB2&label[]=MAPK1&label[]=HRAS&label[]=PIK3CA&label[]=PIK3R1&label[]=PTEN&colors=steelblue	115	9	0.43543244320446395	20.669107551487414	3.063312936646412e-10	1.7478903226747176e-8	4609;3265;5295;5290;5728;5594;2885;7157;2932	pathway_Wikipathway	GSK3B;MYC;TP53;GRB2;MAPK1;HRAS;PIK3CA;PIK3R1;PTEN
hsa04919	Thyroid hormone signaling pathway	http://www.kegg.jp/kegg-bin/show_pathway?hsa04919+2033+2932+3265+4609+5290+5295+5594+6714+7157	116	9	0.4392188122758071	20.49092558983666	3.312272678357431e-10	1.7849469433370597e-8	2033;2932;3265;4609;5290;5295;5594;6714;7157	pathway_KEGG	GSK3B;MYC;TP53;MAPK1;EP300;HRAS;PIK3CA;PIK3R1;SRC
hsa01521	EGFR tyrosine kinase inhibitor resistance	http://www.kegg.jp/kegg-bin/show_pathway?hsa01521+2885+2932+3265+5290+5295+5594+5728+6714	79	8	0.29912315663611	26.744836775483012	4.147377996588375e-10	2.1173456087845916e-8	2885;2932;3265;5290;5295;5594;5728;6714	pathway_KEGG	GSK3B;GRB2;MAPK1;HRAS;PIK3CA;PIK3R1;PTEN;SRC
P06959	CCKR signaling map	http://www.pantherdb.org/pathway/pathwayDiagram.jsp?catAccession=P06959	172	10	0.6512554802710243	15.354957160342718	5.255412771631995e-10	2.5488751942415178e-8	4609;3315;6714;5295;5594;2932;5728;2885;330;329	pathway_Panther	GSK3B;MYC;GRB2;MAPK1;HSPB1;BIRC3;PIK3R1;PTEN;BIRC2;SRC
hsa04012	ErbB signaling pathway	http://www.kegg.jp/kegg-bin/show_pathway?hsa04012+2885+2932+3265+4609+5290+5295+5594+6714	85	8	0.321841371064169	24.856965944272446	7.528683232393973e-10	3.4775346359153117e-8	2885;2932;3265;4609;5290;5295;5594;6714	pathway_KEGG	GSK3B;MYC;GRB2;MAPK1;HRAS;PIK3CA;PIK3R1;SRC
hsa05210	Colorectal cancer	http://www.kegg.jp/kegg-bin/show_pathway?hsa05210+2885+2932+3265+4609+5290+5295+5594+7157	86	8	0.32562774013551216	24.567931456548347	8.278686625118326e-10	3.650148193802171e-8	2885;2932;3265;4609;5290;5295;5594;7157	pathway_KEGG	GSK3B;MYC;TP53;GRB2;MAPK1;HRAS;PIK3CA;PIK3R1
P00049	Parkinson disease	http://www.pantherdb.org/pathway/pathwayDiagram.jsp?catAccession=P00049	89	8	0.33698684734954165	23.7397989355411	1.093117152350942e-9	4.569863950217486e-8	3309;6714;10971;5594;7531;8454;55294;23291	pathway_Panther	HSPA5;MAPK1;YWHAE;CUL1;FBXW11;FBXW7;SRC;YWHAQ
WP366	TGF-beta Signaling Pathway	http://www.wikipathways.org/wpi/PathwayWidget.php?id=WP366&label[]=MYC&label[]=TP53&label[]=GRB2&label[]=MAPK1&label[]=EP300&label[]=YAP1&label[]=CUL1&label[]=PIK3R1&label[]=SRC&colors=steelblue	133	9	0.5035870864886409	17.87178472497032	1.130687987682677e-9	4.569863950217486e-8	2033;4609;10413;5295;8454;5594;6714;2885;7157	pathway_Wikipathway	MYC;TP53;GRB2;MAPK1;EP300;YAP1;CUL1;PIK3R1;SRC
hsa05222	Small cell lung cancer	http://www.kegg.jp/kegg-bin/show_pathway?hsa05222+1017+329+330+4609+5290+5295+5728+7157	93	8	0.3521323236349143	22.71873231465761	1.559495865777194e-9	6.050843959215513e-8	1017;329;330;4609;5290;5295;5728;7157	pathway_KEGG	MYC;TP53;CDK2;BIRC3;PIK3CA;PIK3R1;PTEN;BIRC2
WP4658	Small cell lung cancer	http://www.wikipathways.org/wpi/PathwayWidget.php?id=WP4658&label[]=MYC&label[]=TP53&label[]=CDK2&label[]=BIRC3&label[]=PIK3CA&label[]=PIK3R1&label[]=PTEN&label[]=BIRC2&colors=steelblue	98	8	0.37106416899163014	21.559613319011813	2.377725127900021e-9	8.718068888201878e-8	4609;5295;5290;5728;1017;329;330;7157	pathway_Wikipathway	MYC;TP53;CDK2;BIRC3;PIK3CA;PIK3R1;PTEN;BIRC2
WP313	Signaling of Hepatocyte Growth Factor Receptor	http://www.wikipathways.org/wpi/PathwayWidget.php?id=WP313&label[]=GRB2&label[]=MAPK1&label[]=HRAS&label[]=PIK3CA&label[]=PTEN&label[]=SRC&colors=steelblue	34	6	0.1287365484256676	46.60681114551084	2.4266789688809354e-9	8.718068888201878e-8	3265;2885;5594;5290;5728;6714	pathway_Wikipathway	GRB2;MAPK1;HRAS;PIK3CA;PTEN;SRC
hsa05224	Breast cancer	http://www.kegg.jp/kegg-bin/show_pathway?hsa05224+2885+2932+3265+4609+5290+5295+5594+5728+7157	147	9	0.5565962534874452	16.16970998925886	2.755665362563775e-9	9.54641214888165e-8	2885;2932;3265;4609;5290;5295;5594;5728;7157	pathway_KEGG	GSK3B;MYC;TP53;GRB2;MAPK1;HRAS;PIK3CA;PIK3R1;PTEN
WP61	Notch Signaling Pathway Netpath	http://www.wikipathways.org/wpi/PathwayWidget.php?id=WP61&label[]=GSK3B&label[]=MYC&label[]=EP300&label[]=CUL1&label[]=FBXW7&label[]=PIK3R1&label[]=SRC&colors=steelblue	63	7	0.23854125149461938	29.34502923976608	2.9544131585623745e-9	9.700073314948081e-8	8454;2033;4609;55294;6714;5295;2932	pathway_Wikipathway	GSK3B;MYC;EP300;CUL1;FBXW7;PIK3R1;SRC
hsa05200	Pathways in cancer	http://www.kegg.jp/kegg-bin/show_pathway?hsa05200+1017+2033+2885+2932+3265+329+330+4609+5290+5295+5594+5728+7157+8454	526	14	1.9916301315265046	7.0294176505903545	3.0000226747262104e-9	9.700073314948081e-8	1017;2033;2885;2932;3265;329;330;4609;5290;5295;5594;5728;7157;8454	pathway_KEGG	GSK3B;MYC;TP53;GRB2;MAPK1;EP300;CDK2;HRAS;CUL1;BIRC3;PIK3CA;PIK3R1;PTEN;BIRC2
