# Supplementary material for: Network Proximity-Based Drug Repurposing Strategy for Early and Late Stages of Primary Biliary Cholangitis
Source: Biomedicines. 2022 Jul 13;10(7):1694. doi: 10.3390/biomedicines10071694 (PMC9312896; doi:10.3390/biomedicines10071694)
Supplement: Supplementary file 1 [file biomedicines-10-01694-s001.zip › Supplementary files S1 to S7/Supplementary File S2_l-threonine_/goslim_summary_wg_result1653302526_bp.txt]

GO:0065007	biological regulation	40
GO:0008152	metabolic process	38
GO:0050896	response to stimulus	38
GO:0007154	cell communication	36
GO:0016043	cellular component organization	36
GO:0032501	multicellular organismal process	32
GO:0032502	developmental process	32
GO:0051179	localization	25
GO:0051704	multi-organism process	19
GO:0008283	cell proliferation	17
GO:0000003	reproduction	10
GO:0040007	growth	7
