# Supplementary material for: Network Proximity-Based Drug Repurposing Strategy for Early and Late Stages of Primary Biliary Cholangitis
Source: Biomedicines. 2022 Jul 13;10(7):1694. doi: 10.3390/biomedicines10071694 (PMC9312896; doi:10.3390/biomedicines10071694)
Supplement: Supplementary file 1 [file biomedicines-10-01694-s001.zip › Supplementary files S1 to S7/Supplementary File S3_l-serine/enriched_geneset_ap_clusters_wg_result1653302713.txt]

WP2261	hsa05161	hsa05203
hsa04510	WP306	WP4659	P06959
WP179	hsa04110
P00049	WP61
WP673	WP3303	hsa01521	WP3888	WP2374	P00005	hsa04917	hsa04919	hsa04722	WP2034	WP2037
hsa05213	hsa05215	WP4155	hsa04218	WP481	WP4674	hsa05214	WP710
