# Supplementary material for: Network Proximity-Based Drug Repurposing Strategy for Early and Late Stages of Primary Biliary Cholangitis
Source: Biomedicines. 2022 Jul 13;10(7):1694. doi: 10.3390/biomedicines10071694 (PMC9312896; doi:10.3390/biomedicines10071694)
Supplement: Supplementary file 1 [file biomedicines-10-01694-s001.zip › Supplementary files S1 to S7/Supplementary File S3_l-serine/enrichment_results_wg_result1653302713.txt]

geneSet	description	link	size	overlap	expect	enrichmentRatio	pValue	FDR	overlapId	database	userId
WP2261	Signaling Pathways in Glioblastoma	http://www.wikipathways.org/wpi/PathwayWidget.php?id=WP2261&label[]=TP53&label[]=MAPK1&label[]=EP300&label[]=CDK2&label[]=HRAS&label[]=PIK3CA&label[]=PIK3R1&label[]=PTEN&label[]=PRKCI&label[]=SRC&colors=steelblue	83	10	0.31426863292148266	31.81991122384274	3.3573144264664734e-13	3.256594993672479e-10	5584;2033;1017;5594;6714;3265;5295;7157;5290;5728	pathway_Wikipathway	TP53;MAPK1;EP300;CDK2;HRAS;PIK3CA;PIK3R1;PTEN;PRKCI;SRC
hsa05215	Prostate cancer	http://www.kegg.jp/kegg-bin/show_pathway?hsa05215+1017+2033+2932+3265+5290+5295+5594+5728+7157	97	9	0.367277799920287	24.50461204557786	6.526534868100953e-11	1.8918281544496755e-8	1017;2033;2932;3265;5290;5295;5594;5728;7157	pathway_KEGG	GSK3B;TP53;MAPK1;EP300;CDK2;HRAS;PIK3CA;PIK3R1;PTEN
hsa05161	Hepatitis B	http://www.kegg.jp/kegg-bin/show_pathway?hsa05161+1017+10971+2033+3265+5290+5295+5594+5728+6714+7157	144	10	0.5452371462734157	18.3406432748538	9.060463490584425e-11	1.8918281544496755e-8	1017;10971;2033;3265;5290;5295;5594;5728;6714;7157	pathway_KEGG	TP53;MAPK1;EP300;CDK2;HRAS;PIK3CA;PIK3R1;PTEN;SRC;YWHAQ
hsa04510	Focal adhesion	http://www.kegg.jp/kegg-bin/show_pathway?hsa04510+2932+3265+329+330+5290+5295+5501+5594+5728+6464+6714	199	11	0.7534874451972898	14.598783390637395	1.0654721549485657e-10	1.8918281544496755e-8	2932;3265;329;330;5290;5295;5501;5594;5728;6464;6714	pathway_KEGG	GSK3B;MAPK1;HRAS;SHC1;PPP1CC;BIRC3;PIK3CA;PIK3R1;PTEN;BIRC2;SRC
hsa05203	Viral carcinogenesis	http://www.kegg.jp/kegg-bin/show_pathway?hsa05203+10014+1017+10971+2033+3265+5290+5295+5594+6714+7157+7531	201	11	0.7610601833399762	14.453521864362397	1.1867951066335536e-10	1.8918281544496755e-8	10014;1017;10971;2033;3265;5290;5295;5594;6714;7157;7531	pathway_KEGG	TP53;MAPK1;EP300;CDK2;HRAS;YWHAE;PIK3CA;PIK3R1;HDAC5;SRC;YWHAQ
WP306	Focal Adhesion	http://www.wikipathways.org/wpi/PathwayWidget.php?id=WP306&label[]=GSK3B&label[]=MAPK1&label[]=HRAS&label[]=SHC1&label[]=PPP1CC&label[]=BIRC3&label[]=PIK3CA&label[]=PIK3R1&label[]=PTEN&label[]=BIRC2&label[]=SRC&colors=steelblue	202	11	0.7648465524113193	14.381969775924961	1.2520007253158383e-10	1.8918281544496755e-8	5295;5290;5728;5501;6714;2932;3265;5594;329;330;6464	pathway_Wikipathway	GSK3B;MAPK1;HRAS;SHC1;PPP1CC;BIRC3;PIK3CA;PIK3R1;PTEN;BIRC2;SRC
WP3303	RAC1/PAK1/p38/MMP2 Pathway	http://www.wikipathways.org/wpi/PathwayWidget.php?id=WP3303&label[]=TP53&label[]=MAPK1&label[]=HRAS&label[]=YAP1&label[]=TNIP2&label[]=PIK3CA&label[]=PIK3R1&label[]=SRC&colors=steelblue	69	8	0.26125946592267835	30.620900076277653	1.3652368124894565e-10	1.8918281544496755e-8	10413;5594;6714;3265;79155;5295;7157;5290	pathway_Wikipathway	TP53;MAPK1;HRAS;YAP1;TNIP2;PIK3CA;PIK3R1;SRC
WP4659	Gastrin Signaling Pathway	http://www.wikipathways.org/wpi/PathwayWidget.php?id=WP4659&label[]=GSK3B&label[]=MAPK1&label[]=HRAS&label[]=SHC1&label[]=BIRC3&label[]=PIK3CA&label[]=PIK3R1&label[]=BIRC2&label[]=SRC&colors=steelblue	114	9	0.4316460741331208	20.85041551246537	2.8309932176284747e-10	3.4325792763745255e-8	3265;5295;5290;5594;329;6714;330;6464;2932	pathway_Wikipathway	GSK3B;MAPK1;HRAS;SHC1;BIRC3;PIK3CA;PIK3R1;BIRC2;SRC
hsa01521	EGFR tyrosine kinase inhibitor resistance	http://www.kegg.jp/kegg-bin/show_pathway?hsa01521+2932+3265+5290+5295+5594+5728+6464+6714	79	8	0.29912315663611	26.744836775483012	4.147377996588375e-10	4.46995184076747e-8	2932;3265;5290;5295;5594;5728;6464;6714	pathway_KEGG	GSK3B;MAPK1;HRAS;SHC1;PIK3CA;PIK3R1;PTEN;SRC
WP179	Cell Cycle	http://www.wikipathways.org/wpi/PathwayWidget.php?id=WP179&label[]=GSK3B&label[]=TP53&label[]=FZR1&label[]=EP300&label[]=CDK2&label[]=YWHAE&label[]=MCM2&label[]=CUL1&label[]=YWHAQ&colors=steelblue	122	9	0.4619370267038661	19.483175150992235	5.216338472280313e-10	5.0598483181119036e-8	2033;4171;8454;1017;10971;7531;51343;7157;2932	pathway_Wikipathway	GSK3B;TP53;FZR1;EP300;CDK2;YWHAE;MCM2;CUL1;YWHAQ
hsa04110	Cell cycle	http://www.kegg.jp/kegg-bin/show_pathway?hsa04110+1017+10971+2033+2932+4171+51343+7157+7531+8454	124	9	0.46950976484655244	19.16893039049236	6.036837696399289e-10	5.323393241370282e-8	1017;10971;2033;2932;4171;51343;7157;7531;8454	pathway_KEGG	GSK3B;TP53;FZR1;EP300;CDK2;YWHAE;MCM2;CUL1;YWHAQ
P00049	Parkinson disease	http://www.pantherdb.org/pathway/pathwayDiagram.jsp?catAccession=P00049	89	8	0.33698684734954165	23.7397989355411	1.093117152350942e-9	8.83603031483678e-8	3932;6714;10971;5594;7531;8454;55294;23291	pathway_Panther	MAPK1;YWHAE;LCK;CUL1;FBXW11;FBXW7;SRC;YWHAQ
WP673	ErbB Signaling Pathway	http://www.wikipathways.org/wpi/PathwayWidget.php?id=WP673&label[]=GSK3B&label[]=TP53&label[]=MAPK1&label[]=HRAS&label[]=SHC1&label[]=PIK3CA&label[]=PIK3R1&label[]=SRC&colors=steelblue	91	8	0.344559585492228	23.218045112781954	1.3083842897998466e-9	9.762559700814239e-8	5594;6714;3265;5295;7157;6464;5290;2932	pathway_Wikipathway	GSK3B;TP53;MAPK1;HRAS;SHC1;PIK3CA;PIK3R1;SRC
hsa05213	Endometrial cancer	http://www.kegg.jp/kegg-bin/show_pathway?hsa05213+2932+3265+5290+5295+5594+5728+7157	58	7	0.21960940613790356	31.874773139745916	1.6275136793808542e-9	1.1276344778567348e-7	2932;3265;5290;5295;5594;5728;7157	pathway_KEGG	GSK3B;TP53;MAPK1;HRAS;PIK3CA;PIK3R1;PTEN
WP61	Notch Signaling Pathway Netpath	http://www.wikipathways.org/wpi/PathwayWidget.php?id=WP61&label[]=GSK3B&label[]=EP300&label[]=LCK&label[]=CUL1&label[]=FBXW7&label[]=PIK3R1&label[]=SRC&colors=steelblue	63	7	0.23854125149461938	29.34502923976608	2.9544131585623745e-9	1.7911129773784396e-7	8454;2033;55294;6714;3932;5295;2932	pathway_Wikipathway	GSK3B;EP300;LCK;CUL1;FBXW7;PIK3R1;SRC
WP4155	Endometrial cancer	http://www.wikipathways.org/wpi/PathwayWidget.php?id=WP4155&label[]=GSK3B&label[]=TP53&label[]=MAPK1&label[]=HRAS&label[]=PIK3CA&label[]=PIK3R1&label[]=PTEN&colors=steelblue	63	7	0.23854125149461938	29.34502923976608	2.9544131585623745e-9	1.7911129773784396e-7	5594;3265;5295;7157;5290;5728;2932	pathway_Wikipathway	GSK3B;TP53;MAPK1;HRAS;PIK3CA;PIK3R1;PTEN
WP3888	VEGFA-VEGFR2 Signaling Pathway	http://www.wikipathways.org/wpi/PathwayWidget.php?id=WP3888&label[]=GSK3B&label[]=BRD4&label[]=MAPK1&label[]=HRAS&label[]=HSPB1&label[]=YWHAE&label[]=SHC1&label[]=PIK3CA&label[]=FBXW11&label[]=PIK3R1&label[]=HDAC5&label[]=PRKCI&label[]=SRC&colors=steelblue	438	13	1.6584296532483063	7.8387406873347745	3.485731703278816e-9	1.9889175012826186e-7	3315;6714;10014;3265;5584;5594;7531;6464;23291;5295;5290;23476;2932	pathway_Wikipathway	GSK3B;BRD4;MAPK1;HRAS;HSPB1;YWHAE;SHC1;PIK3CA;FBXW11;PIK3R1;HDAC5;PRKCI;SRC
WP2374	Oncostatin M Signaling Pathway	http://www.wikipathways.org/wpi/PathwayWidget.php?id=WP2374&label[]=TP53&label[]=MAPK1&label[]=CDK2&label[]=HRAS&label[]=SHC1&label[]=PIK3R1&label[]=SRC&colors=steelblue	66	7	0.24990035870864888	28.011164274322166	4.124924180004541e-9	2.222875808113558e-7	1017;5594;6714;3265;5295;6464;7157	pathway_Wikipathway	TP53;MAPK1;CDK2;HRAS;SHC1;PIK3R1;SRC
P00005	Angiogenesis	http://www.pantherdb.org/pathway/pathwayDiagram.jsp?catAccession=P00005	158	9	0.59824631327222	15.043970686209194	5.216888587789015e-9	2.648864745421427e-7	3265;3315;6714;5295;5594;6464;5584;5290;2932	pathway_Panther	GSK3B;MAPK1;HRAS;HSPB1;SHC1;PIK3CA;PIK3R1;PRKCI;SRC
hsa04218	Cellular senescence	http://www.kegg.jp/kegg-bin/show_pathway?hsa04218+1017+23291+3265+5290+5295+5501+5594+5728+7157	160	9	0.6058190514149063	14.85592105263158	5.828744376046302e-9	2.648864745421427e-7	1017;23291;3265;5290;5295;5501;5594;5728;7157	pathway_KEGG	TP53;MAPK1;CDK2;HRAS;PPP1CC;PIK3CA;FBXW11;PIK3R1;PTEN
WP481	Insulin Signaling	http://www.wikipathways.org/wpi/PathwayWidget.php?id=WP481&label[]=GSK3B&label[]=MAPK1&label[]=HRAS&label[]=MAPK6&label[]=SHC1&label[]=PIK3CA&label[]=PIK3R1&label[]=PTEN&label[]=PRKCI&colors=steelblue	161	9	0.6096054204862495	14.763648251062438	6.1576423959763815e-9	2.648864745421427e-7	3265;5295;5290;5728;5584;5594;5597;6464;2932	pathway_Wikipathway	GSK3B;MAPK1;HRAS;MAPK6;SHC1;PIK3CA;PIK3R1;PTEN;PRKCI
hsa04917	Prolactin signaling pathway	http://www.kegg.jp/kegg-bin/show_pathway?hsa04917+2932+3265+5290+5295+5594+6464+6714	70	7	0.2650458349940215	26.410526315789475	6.280813313885858e-9	2.648864745421427e-7	2932;3265;5290;5295;5594;6464;6714	pathway_KEGG	GSK3B;MAPK1;HRAS;SHC1;PIK3CA;PIK3R1;SRC
WP4674	Head and Neck Squamous Cell Carcinoma	http://www.wikipathways.org/wpi/PathwayWidget.php?id=WP4674&label[]=TP53&label[]=MAPK1&label[]=CDK2&label[]=HRAS&label[]=PIK3CA&label[]=PIK3R1&label[]=PTEN&colors=steelblue	70	7	0.2650458349940215	26.410526315789475	6.280813313885858e-9	2.648864745421427e-7	1017;5594;3265;5295;7157;5290;5728	pathway_Wikipathway	TP53;MAPK1;CDK2;HRAS;PIK3CA;PIK3R1;PTEN
hsa05214	Glioma	http://www.kegg.jp/kegg-bin/show_pathway?hsa05214+3265+5290+5295+5594+5728+6464+7157	71	7	0.2688322040653647	26.038547071905114	6.948878694679195e-9	2.8085051390995075e-7	3265;5290;5295;5594;5728;6464;7157	pathway_KEGG	TP53;MAPK1;HRAS;SHC1;PIK3CA;PIK3R1;PTEN
WP710	DNA Damage Response (only ATM dependent)	http://www.wikipathways.org/wpi/PathwayWidget.php?id=WP710&label[]=GSK3B&label[]=TP53&label[]=MAPK1&label[]=HRAS&label[]=SHC1&label[]=PIK3CA&label[]=PIK3R1&label[]=PTEN&colors=steelblue	115	8	0.43543244320446395	18.37254004576659	8.539401852303286e-9	3.3132879186936746e-7	3265;5295;5290;5728;5594;6464;7157;2932	pathway_Wikipathway	GSK3B;TP53;MAPK1;HRAS;SHC1;PIK3CA;PIK3R1;PTEN
hsa04919	Thyroid hormone signaling pathway	http://www.kegg.jp/kegg-bin/show_pathway?hsa04919+2033+2932+3265+5290+5295+5594+6714+7157	116	8	0.4392188122758071	18.21415607985481	9.147414825605438e-9	3.412689377245106e-7	2033;2932;3265;5290;5295;5594;6714;7157	pathway_KEGG	GSK3B;TP53;MAPK1;EP300;HRAS;PIK3CA;PIK3R1;SRC
P06959	CCKR signaling map	http://www.pantherdb.org/pathway/pathwayDiagram.jsp?catAccession=P06959	172	9	0.6512554802710243	13.819461444308445	1.1005054756374477e-8	3.643666436718244e-7	3315;6714;5295;5594;6464;2932;5728;330;329	pathway_Panther	GSK3B;MAPK1;HSPB1;SHC1;BIRC3;PIK3R1;PTEN;BIRC2;SRC
hsa04722	Neurotrophin signaling pathway	http://www.kegg.jp/kegg-bin/show_pathway?hsa04722+2932+3265+5290+5295+5594+6464+7157+7531	119	8	0.4505779194898366	17.754975674480317	1.1201617078349102e-8	3.643666436718244e-7	2932;3265;5290;5295;5594;6464;7157;7531	pathway_KEGG	GSK3B;TP53;MAPK1;HRAS;YWHAE;SHC1;PIK3CA;PIK3R1
WP2034	Leptin signaling pathway	http://www.wikipathways.org/wpi/PathwayWidget.php?id=WP2034&label[]=GSK3B&label[]=MAPK1&label[]=HRAS&label[]=SHC1&label[]=PIK3R1&label[]=PTEN&label[]=SRC&colors=steelblue	76	7	0.2877640494220805	24.32548476454294	1.1269071453767765e-8	3.643666436718244e-7	5594;6714;3265;5295;6464;5728;2932	pathway_Wikipathway	GSK3B;MAPK1;HRAS;SHC1;PIK3R1;PTEN;SRC
WP2037	Prolactin Signaling Pathway	http://www.wikipathways.org/wpi/PathwayWidget.php?id=WP2037&label[]=GSK3B&label[]=MAPK1&label[]=HRAS&label[]=SHC1&label[]=PIK3CA&label[]=PIK3R1&label[]=SRC&colors=steelblue	76	7	0.2877640494220805	24.32548476454294	1.1269071453767765e-8	3.643666436718244e-7	5594;6714;3265;5295;6464;5290;2932	pathway_Wikipathway	GSK3B;MAPK1;HRAS;SHC1;PIK3CA;PIK3R1;SRC
