# Supplementary material for: Network Proximity-Based Drug Repurposing Strategy for Early and Late Stages of Primary Biliary Cholangitis
Source: Biomedicines. 2022 Jul 13;10(7):1694. doi: 10.3390/biomedicines10071694 (PMC9312896; doi:10.3390/biomedicines10071694)
Supplement: Supplementary file 1 [file biomedicines-10-01694-s001.zip › Supplementary files S1 to S7/Supplementary File S3_l-serine/goslim_summary_wg_result1653302713_cc.txt]

GO:0005829	cytosol	36
GO:0005634	nucleus	33
GO:0032991	protein-containing complex	31
GO:0031974	membrane-enclosed lumen	26
GO:0016020	membrane	23
GO:0005856	cytoskeleton	16
GO:0012505	endomembrane system	13
GO:0042995	cell projection	12
GO:0005739	mitochondrion	12
GO:0031982	vesicle	10
GO:0005694	chromosome	9
GO:0005794	Golgi apparatus	8
GO:0005615	extracellular space	7
GO:0031975	envelope	5
GO:0005768	endosome	4
GO:0005783	endoplasmic reticulum	3
GO:0005773	vacuole	2
