# Supplementary material for: Network Proximity-Based Drug Repurposing Strategy for Early and Late Stages of Primary Biliary Cholangitis
Source: Biomedicines. 2022 Jul 13;10(7):1694. doi: 10.3390/biomedicines10071694 (PMC9312896; doi:10.3390/biomedicines10071694)
Supplement: Supplementary file 1 [file biomedicines-10-01694-s001.zip › Supplementary files S1 to S7/Supplementary File S3_l-serine/goslim_summary_wg_result1653302713_mf.txt]

GO:0005515	protein binding	38
GO:0043167	ion binding	24
GO:0016740	transferase activity	22
GO:0000166	nucleotide binding	16
GO:0003676	nucleic acid binding	11
GO:0030234	enzyme regulator activity	9
GO:0016787	hydrolase activity	8
GO:0003682	chromatin binding	5
GO:0008289	lipid binding	4
GO:0060090	molecular adaptor activity	4
GO:0060089	molecular transducer activity	1
