# Supplementary material for: Network Proximity-Based Drug Repurposing Strategy for Early and Late Stages of Primary Biliary Cholangitis
Source: Biomedicines. 2022 Jul 13;10(7):1694. doi: 10.3390/biomedicines10071694 (PMC9312896; doi:10.3390/biomedicines10071694)
Supplement: Supplementary file 1 [file biomedicines-10-01694-s001.zip › Supplementary files S1 to S7/Supplementary File S3_l-serine/interestingID_mappingTable_wg_result1653302713.txt]

userId	geneSymbol	geneName	entrezgene	gLink
CUL3	CUL3	cullin 3	8452	https://www.ncbi.nlm.nih.gov/gene/?term=8452
GSK3B	GSK3B	glycogen synthase kinase 3 beta	2932	https://www.ncbi.nlm.nih.gov/gene/?term=2932
SRPK2	SRPK2	SRSF protein kinase 2	6733	https://www.ncbi.nlm.nih.gov/gene/?term=6733
TP53	TP53	tumor protein p53	7157	https://www.ncbi.nlm.nih.gov/gene/?term=7157
FZR1	FZR1	fizzy and cell division cycle 20 related 1	51343	https://www.ncbi.nlm.nih.gov/gene/?term=51343
BRD4	BRD4	bromodomain containing 4	23476	https://www.ncbi.nlm.nih.gov/gene/?term=23476
ECT2	ECT2	epithelial cell transforming 2	1894	https://www.ncbi.nlm.nih.gov/gene/?term=1894
MAPK1	MAPK1	mitogen-activated protein kinase 1	5594	https://www.ncbi.nlm.nih.gov/gene/?term=5594
EP300	EP300	E1A binding protein p300	2033	https://www.ncbi.nlm.nih.gov/gene/?term=2033
CDK2	CDK2	cyclin dependent kinase 2	1017	https://www.ncbi.nlm.nih.gov/gene/?term=1017
HRAS	HRAS	HRas proto-oncogene, GTPase	3265	https://www.ncbi.nlm.nih.gov/gene/?term=3265
CIT	CIT	citron rho-interacting serine/threonine kinase	11113	https://www.ncbi.nlm.nih.gov/gene/?term=11113
PINK1	PINK1	PTEN induced kinase 1	65018	https://www.ncbi.nlm.nih.gov/gene/?term=65018
HSPB1	HSPB1	heat shock protein family B (small) member 1	3315	https://www.ncbi.nlm.nih.gov/gene/?term=3315
MAPK6	MAPK6	mitogen-activated protein kinase 6	5597	https://www.ncbi.nlm.nih.gov/gene/?term=5597
YWHAE	YWHAE	tyrosine 3-monooxygenase/tryptophan 5-monooxygenase activation protein epsilon	7531	https://www.ncbi.nlm.nih.gov/gene/?term=7531
YAP1	YAP1	Yes associated protein 1	10413	https://www.ncbi.nlm.nih.gov/gene/?term=10413
SHC1	SHC1	SHC adaptor protein 1	6464	https://www.ncbi.nlm.nih.gov/gene/?term=6464
KIF23	KIF23	kinesin family member 23	9493	https://www.ncbi.nlm.nih.gov/gene/?term=9493
MCM2	MCM2	minichromosome maintenance complex component 2	4171	https://www.ncbi.nlm.nih.gov/gene/?term=4171
KLK10	KLK10	kallikrein related peptidase 10	5655	https://www.ncbi.nlm.nih.gov/gene/?term=5655
LCK	LCK	LCK proto-oncogene, Src family tyrosine kinase	3932	https://www.ncbi.nlm.nih.gov/gene/?term=3932
AURKA	AURKA	aurora kinase A	6790	https://www.ncbi.nlm.nih.gov/gene/?term=6790
CUL1	CUL1	cullin 1	8454	https://www.ncbi.nlm.nih.gov/gene/?term=8454
PPP1CC	PPP1CC	protein phosphatase 1 catalytic subunit gamma	5501	https://www.ncbi.nlm.nih.gov/gene/?term=5501
BIRC3	BIRC3	baculoviral IAP repeat containing 3	330	https://www.ncbi.nlm.nih.gov/gene/?term=330
SNRNP70	SNRNP70	small nuclear ribonucleoprotein U1 subunit 70	6625	https://www.ncbi.nlm.nih.gov/gene/?term=6625
TNIP2	TNIP2	TNFAIP3 interacting protein 2	79155	https://www.ncbi.nlm.nih.gov/gene/?term=79155
PIK3CA	PIK3CA	phosphatidylinositol-4,5-bisphosphate 3-kinase catalytic subunit alpha	5290	https://www.ncbi.nlm.nih.gov/gene/?term=5290
FBXW11	FBXW11	F-box and WD repeat domain containing 11	23291	https://www.ncbi.nlm.nih.gov/gene/?term=23291
FBXW7	FBXW7	F-box and WD repeat domain containing 7	55294	https://www.ncbi.nlm.nih.gov/gene/?term=55294
PIK3R1	PIK3R1	phosphoinositide-3-kinase regulatory subunit 1	5295	https://www.ncbi.nlm.nih.gov/gene/?term=5295
HDAC5	HDAC5	histone deacetylase 5	10014	https://www.ncbi.nlm.nih.gov/gene/?term=10014
PTEN	PTEN	phosphatase and tensin homolog	5728	https://www.ncbi.nlm.nih.gov/gene/?term=5728
PRKCI	PRKCI	protein kinase C iota	5584	https://www.ncbi.nlm.nih.gov/gene/?term=5584
BIRC2	BIRC2	baculoviral IAP repeat containing 2	329	https://www.ncbi.nlm.nih.gov/gene/?term=329
OGT	OGT	O-linked N-acetylglucosamine (GlcNAc) transferase	8473	https://www.ncbi.nlm.nih.gov/gene/?term=8473
SRC	SRC	SRC proto-oncogene, non-receptor tyrosine kinase	6714	https://www.ncbi.nlm.nih.gov/gene/?term=6714
YWHAQ	YWHAQ	tyrosine 3-monooxygenase/tryptophan 5-monooxygenase activation protein theta	10971	https://www.ncbi.nlm.nih.gov/gene/?term=10971
