# Supplementary material for: Network Proximity-Based Drug Repurposing Strategy for Early and Late Stages of Primary Biliary Cholangitis
Source: Biomedicines. 2022 Jul 13;10(7):1694. doi: 10.3390/biomedicines10071694 (PMC9312896; doi:10.3390/biomedicines10071694)
Supplement: Supplementary file 1 [file biomedicines-10-01694-s001.zip › Supplementary files S1 to S7/Supplementary File_S4_l-lysine/enriched_geneset_ap_clusters_wg_result1653302621.txt]

WP3594
WP2815	WP1742	WP4206	hsa04218	WP2249
hsa04340	hsa04120	P00049
hsa05134
WP411
WP366	WP179	hsa04110	hsa04310	hsa04919	WP61	WP3651	hsa05161	hsa04350	hsa05168
WP3865	hsa05164	hsa04622	WP4655
P00059	WP1984	WP138	WP4191	hsa05206
