# Supplementary material for: Network Proximity-Based Drug Repurposing Strategy for Early and Late Stages of Primary Biliary Cholangitis
Source: Biomedicines. 2022 Jul 13;10(7):1694. doi: 10.3390/biomedicines10071694 (PMC9312896; doi:10.3390/biomedicines10071694)
Supplement: Supplementary file 1 [file biomedicines-10-01694-s001.zip › Supplementary files S1 to S7/Supplementary File_S4_l-lysine/enrichment_results_wg_result1653302621.txt]

geneSet	description	link	size	overlap	expect	enrichmentRatio	pValue	FDR	overlapId	database	userId
WP3594	Circadian rhythm related genes	http://www.wikipathways.org/wpi/PathwayWidget.php?id=WP3594&label[]=TP53&label[]=EP300&label[]=EZH2&label[]=SIRT1&label[]=UBC&label[]=CUL1&label[]=FBXW11&label[]=CCAR2&label[]=OGT&colors=steelblue	207	9	0.7631526504583499	11.793184488836664	4.282792076537589e-8	4.1543083142414616e-5	7316;23291;8454;8473;7157;2033;2146;57805;23411	pathway_Wikipathway	TP53;EP300;EZH2;SIRT1;UBC;CUL1;FBXW11;CCAR2;OGT
hsa04120	Ubiquitin mediated proteolysis	http://www.kegg.jp/kegg-bin/show_pathway?hsa04120+10075+23291+51343+8450+8451+8452+8454	137	7	0.505081705858908	13.859143815348194	5.541385608154314e-7	2.6875720199548425e-4	10075;23291;51343;8450;8451;8452;8454	pathway_KEGG	CUL3;CUL4A;FZR1;CUL1;FBXW11;CUL4B;HUWE1
WP1984	Integrated Breast Cancer Pathway	http://www.wikipathways.org/wpi/PathwayWidget.php?id=WP1984&label[]=MYC&label[]=TP53&label[]=EP300&label[]=SIRT1&label[]=AR&label[]=USP15&colors=steelblue	155	6	0.5714428058987645	10.499738448125544	1.9279067556277063e-5	0.006233565176529583	2033;4609;367;23411;9958;7157	pathway_Wikipathway	MYC;TP53;EP300;SIRT1;AR;USP15
WP179	Cell Cycle	http://www.wikipathways.org/wpi/PathwayWidget.php?id=WP179&label[]=MYC&label[]=TP53&label[]=FZR1&label[]=EP300&label[]=CUL1&colors=steelblue	122	5	0.4497807891590275	11.116526362428	7.806452264258468e-5	0.016362120329799223	2033;4609;8454;51343;7157	pathway_Wikipathway	MYC;TP53;FZR1;EP300;CUL1
hsa04110	Cell cycle	http://www.kegg.jp/kegg-bin/show_pathway?hsa04110+2033+4609+51343+7157+8454	124	5	0.45715424471901156	10.937227550130777	8.434082644226404e-5	0.016362120329799223	2033;4609;51343;7157;8454	pathway_KEGG	MYC;TP53;FZR1;EP300;CUL1
hsa04310	Wnt signaling pathway	http://www.kegg.jp/kegg-bin/show_pathway?hsa04310+2033+23291+4609+7157+8454	146	5	0.5382622558788362	9.289152165864493	1.8223904023784154e-4	0.02946197817178438	2033;23291;4609;7157;8454	pathway_KEGG	MYC;TP53;EP300;CUL1;FBXW11
WP138	Androgen receptor signaling pathway	http://www.wikipathways.org/wpi/PathwayWidget.php?id=WP138&label[]=EP300&label[]=RNF4&label[]=SIRT1&label[]=AR&colors=steelblue	91	4	0.33549222797927464	11.922779922779922	3.323372976857808e-4	0.040916528350884	2033;6047;23411;367	pathway_Wikipathway	EP300;RNF4;SIRT1;AR
WP4191	Caloric restriction and aging	http://www.wikipathways.org/wpi/PathwayWidget.php?id=WP4191&label[]=TP53&label[]=SIRT1&colors=steelblue	8	2	0.02949382223993623	67.8108108108108	3.6519173896742974e-4	0.040916528350884	7157;23411	pathway_Wikipathway	TP53;SIRT1
hsa05164	Influenza A	http://www.kegg.jp/kegg-bin/show_pathway?hsa05164+2033+23586+3312+60+7706	171	5	0.6304304503786369	7.931088983720563	3.7963789191541863e-4	0.040916528350884	2033;23586;3312;60;7706	pathway_KEGG	DDX58;TRIM25;HSPA8;EP300;ACTB
WP2815	Mammary gland development pathway - Involution (Stage 4 of 4)	http://www.wikipathways.org/wpi/PathwayWidget.php?id=WP2815&label[]=MYC&label[]=TP53&colors=steelblue	10	2	0.03686727779992029	54.24864864864865	5.84192658295235e-4	0.0566666878546378	4609;7157	pathway_Wikipathway	MYC;TP53
hsa04340	Hedgehog signaling pathway	http://www.kegg.jp/kegg-bin/show_pathway?hsa04340+23291+8452+8454	47	3	0.17327620565962534	17.313398504887868	6.689664641372772e-4	0.05899067911028718	23291;8452;8454	pathway_KEGG	CUL3;CUL1;FBXW11
hsa04919	Thyroid hormone signaling pathway	http://www.kegg.jp/kegg-bin/show_pathway?hsa04919+2033+4609+60+7157	116	4	0.4276604224790753	9.353215284249767	8.337617176251699e-4	0.0673957388413679	2033;4609;60;7157	pathway_KEGG	MYC;TP53;EP300;ACTB
hsa05134	Legionellosis	http://www.kegg.jp/kegg-bin/show_pathway?hsa05134+1915+3312+7415	55	3	0.20277002789956158	14.795085995085994	0.0010606355331701511	0.07913972824423435	1915;3312;7415	pathway_KEGG	HSPA8;VCP;EEF1A1
WP411	mRNA Processing	http://www.wikipathways.org/wpi/PathwayWidget.php?id=WP411&label[]=HNRNPH1&label[]=HNRNPL&label[]=EFTUD2&label[]=RBM39&colors=steelblue	133	4	0.4903347947389398	8.157691526112579	0.0013872830676342485	0.08688034459489388	9584;9343;3187;3191	pathway_Wikipathway	HNRNPH1;HNRNPL;EFTUD2;RBM39
WP366	TGF-beta Signaling Pathway	http://www.wikipathways.org/wpi/PathwayWidget.php?id=WP366&label[]=MYC&label[]=TP53&label[]=EP300&label[]=CUL1&colors=steelblue	133	4	0.4903347947389398	8.157691526112579	0.0013872830676342485	0.08688034459489388	2033;4609;8454;7157	pathway_Wikipathway	MYC;TP53;EP300;CUL1
WP3865	Novel intracellular components of RIG-I-like receptor (RLR) pathway	http://www.wikipathways.org/wpi/PathwayWidget.php?id=WP3865&label[]=DDX58&label[]=TRIM25&label[]=CYLD&colors=steelblue	61	3	0.22489039457951376	13.339831634913601	0.0014330778489879403	0.08688034459489388	1540;23586;7706	pathway_Wikipathway	DDX58;TRIM25;CYLD
WP61	Notch Signaling Pathway Netpath	http://www.wikipathways.org/wpi/PathwayWidget.php?id=WP61&label[]=MYC&label[]=EP300&label[]=CUL1&colors=steelblue	63	3	0.23226385013949782	12.916344916344915	0.0015732602799088946	0.08976838067715458	8454;2033;4609	pathway_Wikipathway	MYC;EP300;CUL1
WP3651	Pathways Affected in Adenoid Cystic Carcinoma	http://www.wikipathways.org/wpi/PathwayWidget.php?id=WP3651&label[]=MYC&label[]=TP53&label[]=EP300&colors=steelblue	66	3	0.2433240334794739	12.32923832923833	0.0017991994990296245	0.09488930875180207	2033;4609;7157	pathway_Wikipathway	MYC;TP53;EP300
hsa05161	Hepatitis B	http://www.kegg.jp/kegg-bin/show_pathway?hsa05161+2033+23586+4609+7157	144	4	0.5308888003188521	7.534534534534535	0.0018586565631796281	0.09488930875180207	2033;23586;4609;7157	pathway_KEGG	DDX58;MYC;TP53;EP300
hsa04622	RIG-I-like receptor signaling pathway	http://www.kegg.jp/kegg-bin/show_pathway?hsa04622+1540+23586+7706	70	3	0.258070944599442	11.624710424710424	0.0021306120508024495	0.1033346844639188	1540;23586;7706	pathway_KEGG	DDX58;TRIM25;CYLD
WP1742	TP53 Network	http://www.wikipathways.org/wpi/PathwayWidget.php?id=WP1742&label[]=MYC&label[]=TP53&colors=steelblue	20	2	0.07373455559984057	27.124324324324323	0.002409982087617557	0.10625830113586503	7157;4609	pathway_Wikipathway	MYC;TP53
WP4206	Hereditary leiomyomatosis and renal cell carcinoma pathway	http://www.wikipathways.org/wpi/PathwayWidget.php?id=WP4206&label[]=CUL3&label[]=TP53&colors=steelblue	20	2	0.07373455559984057	27.124324324324323	0.002409982087617557	0.10625830113586503	8452;7157	pathway_Wikipathway	CUL3;TP53
WP4655	Cytosolic DNA-sensing pathway	http://www.wikipathways.org/wpi/PathwayWidget.php?id=WP4655&label[]=DDX58&label[]=TRIM25&label[]=CYLD&colors=steelblue	76	3	0.2801913112793942	10.70697012802276	0.002695055204846586	0.11025790685278082	1540;23586;7706	pathway_Wikipathway	DDX58;TRIM25;CYLD
hsa04218	Cellular senescence	http://www.kegg.jp/kegg-bin/show_pathway?hsa04218+23291+23411+4609+7157	160	4	0.5898764447987246	6.781081081081081	0.0027280306850172575	0.11025790685278082	23291;23411;4609;7157	pathway_KEGG	MYC;TP53;SIRT1;FBXW11
P00059	p53 pathway	http://www.pantherdb.org/pathway/pathwayDiagram.jsp?catAccession=P00059	79	3	0.2912514946193703	10.300376325692781	0.0030087173964405967	0.11673823498189514	7157;2033;23411	pathway_Panther	TP53;EP300;SIRT1
hsa04350	TGF-beta signaling pathway	http://www.kegg.jp/kegg-bin/show_pathway?hsa04350+2033+4609+8454	84	3	0.3096851335193304	9.687258687258687	0.0035797739974179343	0.133553106826746	2033;4609;8454	pathway_KEGG	MYC;EP300;CUL1
P00049	Parkinson disease	http://www.pantherdb.org/pathway/pathwayDiagram.jsp?catAccession=P00049	89	3	0.32811877241929055	9.14303067112056	0.004213029948643809	0.151357001858685	3312;8454;23291	pathway_Panther	HSPA8;CUL1;FBXW11
hsa05206	MicroRNAs in cancer	http://www.kegg.jp/kegg-bin/show_pathway?hsa05206+2033+2146+23411+4609+7157	299	5	1.1023316062176165	4.5358401880141015	0.00452622588211371	0.1521779970469251	2033;2146;23411;4609;7157	pathway_KEGG	MYC;TP53;EP300;EZH2;SIRT1
hsa05168	Herpes simplex infection	http://www.kegg.jp/kegg-bin/show_pathway?hsa05168+2033+23586+7157+8454	185	4	0.6820446392985253	5.864718772826881	0.004590367087371483	0.1521779970469251	2033;23586;7157;8454	pathway_KEGG	DDX58;TP53;EP300;CUL1
WP2249	Metastatic brain tumor	http://www.wikipathways.org/wpi/PathwayWidget.php?id=WP2249&label[]=MYC&label[]=TP53&colors=steelblue	28	2	0.1032283778397768	19.374517374517374	0.0047065359911420135	0.1521779970469251	4609;7157	pathway_Wikipathway	MYC;TP53
