# Supplementary material for: Network Proximity-Based Drug Repurposing Strategy for Early and Late Stages of Primary Biliary Cholangitis
Source: Biomedicines. 2022 Jul 13;10(7):1694. doi: 10.3390/biomedicines10071694 (PMC9312896; doi:10.3390/biomedicines10071694)
Supplement: Supplementary file 1 [file biomedicines-10-01694-s001.zip › Supplementary files S1 to S7/Supplementary File_S4_l-lysine/interestingID_mappingTable_wg_result1653302621.txt]

userId	geneSymbol	geneName	entrezgene	gLink
DDX58	DDX58	DExD/H-box helicase 58	23586	https://www.ncbi.nlm.nih.gov/gene/?term=23586
CUL3	CUL3	cullin 3	8452	https://www.ncbi.nlm.nih.gov/gene/?term=8452
TRIM25	TRIM25	tripartite motif containing 25	7706	https://www.ncbi.nlm.nih.gov/gene/?term=7706
MYC	MYC	MYC proto-oncogene, bHLH transcription factor	4609	https://www.ncbi.nlm.nih.gov/gene/?term=4609
TP53	TP53	tumor protein p53	7157	https://www.ncbi.nlm.nih.gov/gene/?term=7157
CUL4A	CUL4A	cullin 4A	8451	https://www.ncbi.nlm.nih.gov/gene/?term=8451
HNRNPH1	HNRNPH1	heterogeneous nuclear ribonucleoprotein H1	3187	https://www.ncbi.nlm.nih.gov/gene/?term=3187
FZR1	FZR1	fizzy and cell division cycle 20 related 1	51343	https://www.ncbi.nlm.nih.gov/gene/?term=51343
HNRNPL	HNRNPL	heterogeneous nuclear ribonucleoprotein L	3191	https://www.ncbi.nlm.nih.gov/gene/?term=3191
EFTUD2	EFTUD2	elongation factor Tu GTP binding domain containing 2	9343	https://www.ncbi.nlm.nih.gov/gene/?term=9343
HSPA8	HSPA8	heat shock protein family A (Hsp70) member 8	3312	https://www.ncbi.nlm.nih.gov/gene/?term=3312
BRD4	BRD4	bromodomain containing 4	23476	https://www.ncbi.nlm.nih.gov/gene/?term=23476
HIST1H4A	HIST1H4A	histone cluster 1 H4 family member a	8359	https://www.ncbi.nlm.nih.gov/gene/?term=8359
RBM39	RBM39	RNA binding motif protein 39	9584	https://www.ncbi.nlm.nih.gov/gene/?term=9584
EP300	EP300	E1A binding protein p300	2033	https://www.ncbi.nlm.nih.gov/gene/?term=2033
EZH2	EZH2	enhancer of zeste 2 polycomb repressive complex 2 subunit	2146	https://www.ncbi.nlm.nih.gov/gene/?term=2146
VCP	VCP	valosin containing protein	7415	https://www.ncbi.nlm.nih.gov/gene/?term=7415
WDR5	WDR5	WD repeat domain 5	11091	https://www.ncbi.nlm.nih.gov/gene/?term=11091
CYB5R3	CYB5R3	cytochrome b5 reductase 3	1727	https://www.ncbi.nlm.nih.gov/gene/?term=1727
FBXO7	FBXO7	F-box protein 7	25793	https://www.ncbi.nlm.nih.gov/gene/?term=25793
CYLD	CYLD	CYLD lysine 63 deubiquitinase	1540	https://www.ncbi.nlm.nih.gov/gene/?term=1540
G3BP1	G3BP1	G3BP stress granule assembly factor 1	10146	https://www.ncbi.nlm.nih.gov/gene/?term=10146
RNF4	RNF4	ring finger protein 4	6047	https://www.ncbi.nlm.nih.gov/gene/?term=6047
SIRT1	SIRT1	sirtuin 1	23411	https://www.ncbi.nlm.nih.gov/gene/?term=23411
UBC	UBC	ubiquitin C	7316	https://www.ncbi.nlm.nih.gov/gene/?term=7316
ACTB	ACTB	actin beta	60	https://www.ncbi.nlm.nih.gov/gene/?term=60
AAR2	AAR2	AAR2 splicing factor homolog	25980	https://www.ncbi.nlm.nih.gov/gene/?term=25980
CUL1	CUL1	cullin 1	8454	https://www.ncbi.nlm.nih.gov/gene/?term=8454
FBXW11	FBXW11	F-box and WD repeat domain containing 11	23291	https://www.ncbi.nlm.nih.gov/gene/?term=23291
CUL4B	CUL4B	cullin 4B	8450	https://www.ncbi.nlm.nih.gov/gene/?term=8450
EEF1A1	EEF1A1	eukaryotic translation elongation factor 1 alpha 1	1915	https://www.ncbi.nlm.nih.gov/gene/?term=1915
CAND1	CAND1	cullin associated and neddylation dissociated 1	55832	https://www.ncbi.nlm.nih.gov/gene/?term=55832
HDAC5	HDAC5	histone deacetylase 5	10014	https://www.ncbi.nlm.nih.gov/gene/?term=10014
AR	AR	androgen receptor	367	https://www.ncbi.nlm.nih.gov/gene/?term=367
USP15	USP15	ubiquitin specific peptidase 15	9958	https://www.ncbi.nlm.nih.gov/gene/?term=9958
CCAR2	CCAR2	cell cycle and apoptosis regulator 2	57805	https://www.ncbi.nlm.nih.gov/gene/?term=57805
OGT	OGT	O-linked N-acetylglucosamine (GlcNAc) transferase	8473	https://www.ncbi.nlm.nih.gov/gene/?term=8473
HUWE1	HUWE1	HECT, UBA and WWE domain containing 1, E3 ubiquitin protein ligase	10075	https://www.ncbi.nlm.nih.gov/gene/?term=10075
TRIM28	TRIM28	tripartite motif containing 28	10155	https://www.ncbi.nlm.nih.gov/gene/?term=10155
